# Supplementary material for: Simulation of Diffusion-Controlled Growth of Interdependent Nuclei under Potentiostatic Conditions
Source: Materials (Basel). 2022 May 18;15(10):3603. doi: 10.3390/ma15103603 (PMC9147730; doi:10.3390/ma15103603)
Supplement: Supplementary file 1 [file materials-15-03603-s001.zip]

Archive with 1 entries (1 files):
- Growth of nuclei located near the smallest 775th nucleus.avi
